# Supplementary material for: Global availability of medications and health technologies for kidney care: A multinational study from the ISN-GKHA
Source: PLOS Glob Public Health. 2025 Feb 10;5(2):e0004268. doi: 10.1371/journal.pgph.0004268 (PMC11809785; doi:10.1371/journal.pgph.0004268)
Supplement: S1 Data — (XLSX) [file pgph.0004268.s011.xlsx]

## Sheet: Sheet1
region	country	Income category	Funding models for ND-CKD	Funding models for HD	Funding models for PD	Services for KF care_hgb	Services for KF care_fe	Services for KF care_inflam markers	Services for KF care_oral_fe	Services for KF care_parenteral_fe	Services for KF care_ESA	Services for KF care_ca	Services for KF care_phosphates	Services for KF care_PTH	Services for KF care_phos_binders	Services for KF care_nonca_phos_binders	Services for KF care_cinacalcet	Services for KF care_surg parathyroidectomy	Services for KF care_electrolytes	Services for KF care_ser_HCO3	Services for KF care_K_resin	Services for KF care_NaHCO3	Services for KF care_BP_Analogue	Services for KF care_BP_automatic	Services for KF care_BP_ABPM	Services for KF care_dietary counselling	Services for KF care_serum albumin	Services for KF care_Oral nutritional_suppl
Africa	Burkina Faso	Low income	3	3	8	1	2	1	1	1	2	1	1	2	1	2	3	2	1	1	2	2	3	2	1	2	1	1
Africa	Burundi	Low income	6	6	8	1	2	1	1	2	2	1	1	3	3	3	3	2	1	2	2	3	1	1	2	3	1	2
Africa	Central African Republic	Low income	1	1	1	1	1	1	1	1	1	2	2	2	2	2	2	2	2	2	2	2	4	4	4	4	4	4
Africa	Chad	Low income	2	2	2	1	2	2	1	2	2	2	2	2	1	3	3	3	2	2	3	2	2	2	2	3	2	2
Africa	Congo, Dem. Rep.	Low income	4	4	4	1	1	1	1	1	1	1	1	2	2	2	2	2	1	1	1	2	1	1	1	2	1	2
Africa	Ethiopia	Low income	3	2	8	1	1	1	1	1	1	1	1	1	2	2	2	1	1	2	1	1	1	1	1	2	1	2
Africa	Gambia	Low income	1	1	8	1	2	2	1	2	2	1	1	3	3	3	3	3	1	2	3	1	1	1	3	3	1	1
Africa	Guinea	Low income	4	1	8	1	2	1	1	1	1	1	2	2	1	2	3	3	1	1	1	1	1	2	3	2	1	2
Africa	Madagascar	Low income	4	4	8	1	1	1	1	2	1	1	1	1	1	2	2	1	1	1	1	1	1	1	2	3	1	1
Africa	Malawi	Low income	3	3	8	1	2	2	1	2	1	2	2	2	2	3	3	1	2	2	1	1	1	1	2	2	1	2
Africa	Mali	Low income	7	7	8	1	1	1	1	2	2	1	1	1	1	2	2	1	1	1	2	2	1	1	2	3	1	2
Africa	Mozambique	Low income	2	2	8	1	2	2	1	2	2	2	2	3	2	3	3	2	2	2	3	3	2	2	2	3	2	2
Africa	Niger	Low income	4	2	8	1	2	1	1	2	2	1	1	2	1	3	3	1	1	3	2	3	1	3	2	3	2	2
Africa	Somalia	Low income	6	6	6
Africa	Sudan	Low income	6	1	1	1	1	1	1	1	1	1	1	1	1	1	2	1	1	2	1	2	1	1	2	1	1	2
Africa	Togo	Low income	2	2	8	1	1	1	1	2	2	1	1	3	1	3	3	2	1	3	1	3	1	3	1	3	2	2
Africa	Uganda	Low income	2	2	8	1	2	2	1	2	1	1	1	2	1	2	3	2	1	2	1	2	1	1	3	2	1	1
Africa	Zambia	Low income	3	2	2	1	3	2	1	1	1	3	3	3	1	1	3	1	1	2	2	2	1	1	2	2	1	2
Africa	Angola	Lower-middle income	2	1	1	1	1	1	1	1	1	1	1	1	1	2	1	3	1	1	1	1	1	1	1	1	1	1
Africa	Benin	Lower-middle income	3	1	8	1	2	1	1	1	1	1	1	2	2	2	2	2	1	1	1	1	1	1	1	1	1	1
Africa	Cameroon	Lower-middle income	4	2	8	1	2	1	1	2	2	1	1	2	1	2	2	2	1	2	1	1	1	1	2	2	1	2
Africa	Cape Verde	Lower-middle income	2	1	8	1	1	1	1	1	1	1	1	1	1	2	3	1	1	1	1	1	1	1	1	1	1	1
Africa	Congo, Rep.	Lower-middle income	6	3	8	1	2	2	1	1	1	1	2	2	1	2	2	3	1	2	1	1	1	1	2	2	2	3
Africa	Cote d'Ivoire	Lower-middle income	2	2	7	1	2	1	1	1	2	1	1	2	1	2	2	2	1	2	2	2	1	1	1	2	1	2
Africa	Egypt	Lower-middle income	3	1	8	1	1	1	1	1	1	1	1	1	1	1	2	2	1	1	1	1	1	2	2	1	1	1
Africa	Ghana	Lower-middle income	3	4	8	1	2	2	1	2	2	1	1	2	1	2	2	2	1	2	1	1	1	1	2	2	1	2
Africa	Kenya	Lower-middle income	3	1	6	1	1	1	1	1	1	1	1	1	1	1	1	1	1	1	1	1	1	1	2	1	1	1
Africa	Lesotho	Lower-middle income	3	7	7	1	1	1	1	1	1	1	1	1	1	1	1	1	1	1	1	1	1	1	1	1	1	1
Africa	Mauritania	Lower-middle income	4	1	8	1	2	1	1	2	1	1	1	2	1	2	2	1	1	2	1	2	1	1	2	3	2	2
Africa	Morocco	Lower-middle income	2	3	3	1	1	1	1	1	1	1	1	1	1	2	2	1	1	1	1	1	1	1	2	2	1	2
Africa	Nigeria	Lower-middle income	4	4	8	1	2	2	1	1	1	1	1	2	1	2	2	2	1	1	1	1	1	1	2	1	1	1
Africa	Senegal	Lower-middle income	3	2	2	1	1	1	1	1	1	1	1	2	1	2	2	2	1	2	2	2	1	1	2	2	2	2
Africa	Swaziland	Lower-middle income	2	2	2	1	2	1	1	1	1	1	1	2	1	2	2	2	1	1	1	1	1	1	3	1	1	2
Africa	Tanzania	Lower-middle income	3	3	8	1	1	1	1	2	2	1	1	3	3	3	3	2	1	2	2	2	1	1	2	2	1	1
Africa	Tunisia	Lower-middle income	2	1	1	1	1	1	1	1	1	1	1	1	1	2	2	1	1	1	1	2	1	1	1	1	1	1
Africa	Zimbabwe	Lower-middle income	3	3	3	1	2	1	1	1	2	1	1	2	1	2	2	2	1	2	2	2	1	1	2	2	1	2
Africa	Botswana	Upper-middle income	1	1	1	1	1	2	1	1	1	1	1	2	1	2	2	2	1	1	1	1	1	1	2	2	1	1
Africa	Gabon	Upper-middle income	7	1	8	1	1	1	1	1	1	1	1	2	1	2	2	3	1	3	1	2	1	2	2	2	3	2
Africa	Mauritius	Upper-middle income	1	1	1	1	1	1	1	1	1	1	1	3	1	3	3	2	1	3	1	1	1	1	3	1	1	1
Africa	Namibia	Upper-middle income	3	3	3	1	1	1	1	1	1	1	1	1	2	2	3	2	1	1	1	1	1	1	1	2	1	1
Africa	South Africa	Upper-middle income	3	3	3	1	1	1	1	1	1	1	1	1	1	1	2	1	1	1	1	1	1	1	2	1	1	1
Eastern & Central Europe	Albania	Upper-middle income	1	3	1	1	1	1	1	1	1	1	1	1	1	1	2	1	1	1	1	1	1	1	1	1	1	1
Eastern & Central Europe	Bosnia and Herzegovina	Upper-middle income	1	1	1	1	1	1	1	1	1	1	1	1	1	2	2	2	1	1	2	2	1	2	2	2	1	2
Eastern & Central Europe	Bulgaria	Upper-middle income	2	2	2	1	1	1	1	1	1	1	1	1	1	2	2	1	1	1	1	1	1	1	1	1	1	2
Eastern & Central Europe	Macedonia, FYR	Upper-middle income	2	1	1	1	1	1	1	1	1	1	1	1	1	2	2	1	1	1	1	1	1	1	1	2	1	2
Eastern & Central Europe	Serbia	Upper-middle income	1	1	1	1	1	1	1	1	1	1	1	1	1	2	2	2	1	1	2	1	1	2	2	3	1	2
Eastern & Central Europe	Turkey	Upper-middle income	3	1	1	1	1	1	1	1	1	1	1	1	1	1	1	1	1	1	1	1	1	1	1	1	1	1
Eastern & Central Europe	Croatia	High income	2	1	1	1	1	1	1	1	1	1	1	1	1	1	1	1	1	1	1	1	1	1	1	1	1	1
Eastern & Central Europe	Cyprus	High income	3	1	1	1	1	1	1	1	1	1	1	1	1	1	1	1	1	1	1	1	1	1	1	1	1	1
Eastern & Central Europe	Czech Republic	High income	1	1	1	1	1	1	1	1	1	1	1	1	1	1	1	1	1	1	1	1	1	1	1	1	1	1
Eastern & Central Europe	Estonia	High income	3	3	1	1	1	1	1	1	1	1	1	1	1	1	1	1	1	1	1	1	1	1	1	2	1	1
Eastern & Central Europe	Hungary	High income	1	1	1	1	1	1	1	1	1	1	1	1	1	1	1	1	1	1	1	1	1	1	1	2	1	1
Eastern & Central Europe	Latvia	High income	2	1	1	1	1	1	1	1	1	1	1	1	1	1	1	1	1	1	1	1	1	1	2	2	1	1
Eastern & Central Europe	Lithuania	High income	3	3	1	1	1	1	1	1	1	1	1	1	1	3	1	1	1	1	1	1	1	1	2	2	1	2
Eastern & Central Europe	Poland	High income	3	1	1	1	1	1	1	1	1	1	1	1	1	1	1	1	1	1	1	1	1	1	2	1	1	1
Eastern & Central Europe	Romania	High income	1	1	1	1	2	1	1	2	1	1	1	2	1	2	2	2	1	1	2	1	1	1	2	1	1	1
Eastern & Central Europe	Slovak Republic	High income	1	3	3	1	1	1	1	1	1	1	1	1	1	1	1	1	1	1	1	1	1	1	2	2	1	1
Latin America	Bolivia	Lower-middle income	3	3	3	1	1	1	1	1	2	1	1	1	1	2	3	2	1	1	3	1	1	1	2	2	1	2
Latin America	El Salvador	Lower-middle income	6	3	3	1	2	2	1	1	2	1	1	2	1	2	3	2	1	1	2	1	1	1	2	2	1	2
Latin America	Haiti	Lower-middle income	3	3	8	1	1	1	1	1	1	1	1	1	1	2	1	1	1	1	2	1	1	1	1	2	1	1
Latin America	Nicaragua	Lower-middle income	6	1	1	1	1	1	1	1	1	1	1	1	1	1	1	1	1	1	2	1	1	1	2	1	1	1
Latin America	Argentina	Upper-middle income	3	3	3	1	1	1	1	1	1	1	1	1	1	2	2	1	1	1	1	1	1	1	1	1	1	1
Latin America	Brazil	Upper-middle income	6	3	3	1	1	2	1	1	1	1	1	1	1	1	1	2	1	1	2	1	1	2	2	1	1	2
Latin America	Colombia	Upper-middle income	2	1	1	1	1	1	1	1	1	1	1	1	1	1	1	1	1	1	1	1	1	1	1	1	1	1
Latin America	Costa Rica	Upper-middle income	2	2	2	1	1	1	1	1	1	1	1	1	2	1	3	1	1	2	1	2	1	1	2	1	1	1
Latin America	Dominican Republic	Upper-middle income	3	3	3	1	1	1	1	1	1	1	1	1	1	1	2	2	1	1	1	1	1	2	2	2	1	1
Latin America	Ecuador	Upper-middle income	1	1	1	1	1	1	1	1	1	1	1	1	1	2	2	1	1	1	2	1	1	1	2	1	1	1
Latin America	Guatemala	Upper-middle income	6	6	3	1	2	2	1	2	2	1	1	2	1	2	2	2	1	2	2	1	1	1	2	2	1	2
Latin America	Mexico	Upper-middle income	3	3	3	1	1	1	1	1	1	1	1	1	1	1	1	2	1	1	1	1	1	1	2	1	1	1
Latin America	Paraguay	Upper-middle income	3	1	1	1	1	1	1	1	1	1	1	1	1	1	1	1	1	1	2	1	1	1	2	1	1	1
Latin America	Peru	Upper-middle income	3	3	3	1	1	2	1	1	1	1	1	1	1	2	2	2	1	1	3	1	1	1	1	2	1	2
Latin America	Venezuela	Upper-middle income	6	1	1	1	1	2	1	1	1	1	1	1	1	1	2	1	1	1	2	1	1	2	2	1	1	1
Latin America	British Virgin Islands	High income	2	2	8	1	1	1	1	1	1	1	1	1	1	1	1	1	1	1	1	1	1	1	2	1	1	1
Latin America	Cayman Islands	High income	3	3	3	1	1	1	1	1	1	1	1	1	1	1	1	2	1	1	1	1	1	1	1	1	1	1
Latin America	Chile	High income	3	3	3	1	1	1	1	1	1	1	1	1	1	1	1	1	1	1	1	1	1	2	1	2	1	1
Latin America	CuraÃ§ao	High income	3	3	3	1	1	1	1	1	1	1	1	1	1	1	1	1	1	1	1	1	1	1	1	1	1	1
Latin America	Panama	High income	3	2	2	1	1	1	1	1	1	1	1	1	1	1	1	2	1	1	2	2	1	1	2	1	1	1
Latin America	Puerto Rico	High income	3	6	6	1	1	1	1	1	1	1	1	1	1	1	1	1	1	1	1	1	1	1	1	1	1	1
Latin America	Uruguay	High income	3	1	1	1	1	1	1	1	1	1	1	1	1	2	2	1	1	1	1	1	1	1	1	1	1	1
Middle East	Syrian Arab Republic	Low income	3	2	2	1	1	1	1	1	1	1	1	1	1	1	1	1	1	1	1	1	1	2	3	2	1	1
Middle East	Iran, Islamic Rep.	Lower-middle income	3	1	1	1	1	1	1	1	1	1	1	1	1	1	1	1	1	1	1	1	1	1	1	2	1	1
Middle East	Lebanon	Lower-middle income	6	1	2	1	1	1	1	1	1	1	1	1	1	1	1	1	1	1	1	1	1	1	1	1	1	1
Middle East	West Bank and Gaza	Lower-middle income	3	1	5	1	1	1	1	1	1	1	1	1	1	2	2	1	1	1	1	3	2	1	2	1	1	2
Middle East	Iraq	Upper-middle income	3	5	3	1	1	1	1	1	1	1	1	1	1	1	1	1	1	2	2	1	1	2	2	2	1	1
Middle East	Jordan	Upper-middle income	3	1	1	1	1	1	1	1	1	1	1	1	1	1	1	1	1	1	1	1	1	1	1	1	1	1
Middle East	Kuwait	High income	1	1	1	1	1	1	1	1	1	1	1	1	1	1	1	1	1	1	1	1	1	1	1	1	1	1
Middle East	Oman	High income	1	1	1	1	1	1	1	1	1	1	1	1	1	1	1	1	1	1	1	1	1	1	1	1	1	1
Middle East	Qatar	High income	2	2	2	1	1	1	1	1	1	1	1	1	1	1	1	1	1	1	1	1	1	1	1	1	1	1
Middle East	Saudi Arabia	High income	1	1	1	1	1	1	1	1	1	1	1	1	1	1	1	1	1	1	1	1	1	1	1	1	1	1
Middle East	United Arab Emirates	High income	3	1	1	1	1	1	1	1	1	1	1	1	1	1	1	1	1	1	1	1	1	1	1	1	1	1
NIS & Russia	Kyrgyz Republic	Lower-middle income	2	1	1	1	1	1	1	1	1	1	1	2	1	2	2	2	1	2	2	1	1	1	2	2	1	3
NIS & Russia	Tajikistan	Lower-middle income	2	4	4	1	1	1	1	1	1	1	1	2	1	2	2	2	1	2	2	2	1	1	1	2	1	1
NIS & Russia	Ukraine	Lower-middle income	3	3	3	1	1	1	1	1	1	1	1	1	1	1	2	2	1	2	2	1	1	2	2	2	1	1
NIS & Russia	Uzbekistan	Lower-middle income	2	3	8	1	1	1	1	1	1	1	1	2	2	2	4	2	1	2	4	1	2	2	1	2	1	2
NIS & Russia	Armenia	Upper-middle income	6	2	8	1	1	1	1	1	1	1	1	2	1	2	2	2	1	1	2	1	1	1	2	2	1	1
NIS & Russia	Azerbaijan	Upper-middle income	3	1	1	1	1	1	1	2	1	1	1	2	1	3	3	2	1	2	2	1	1	1	1	3	1	3
NIS & Russia	Belarus	Upper-middle income	1	1	1	1	1	1	1	1	1	1	1	1	1	2	1	1	1	2	2	2	1	1	1	2	1	2
NIS & Russia	Georgia	Upper-middle income	3	2	2	1	1	1	1	1	1	1	1	1	1	2	2	1	1	1	1	1	1	1	1	2	1	1
NIS & Russia	Kazakhstan	Upper-middle income	1	1	1	1	1	1	1	1	1	1	1	1	1	1	1	1	1	1	2	2	1	1	1	4	1	4
NIS & Russia	Russian Federation	Upper-middle income	1	1	1	1	1	1	1	1	1	1	1	1	1	1	1	1	1	1	1	1	1	1	1	2	1	2
2rth America & the Caribbean	Jamaica	Upper-middle income	3	3	3	1	1	1	1	1	1	1	1	1	1	1	2	1	1	1	1	1	1	1	1	1	1	1
2rth America & the Caribbean	St. Lucia	Upper-middle income	3	3	8	1	2	2	1	1	1	1	1	2	1	2	2	1	1	1	1	2	1	1	1	1	1	1
2rth America & the Caribbean	St. Vincent and the Grenadines	Upper-middle income	2	3	1	1	1	1	1	2	2	1	1	1	1	2	2	2	1	1	2	1	1	1	2	1	1	2
2rth America & the Caribbean	Antigua and Barbuda	High income	3	2	8	1	1	1	1	1	1	1	1	1	1	2	1	1	1	1	1	1	1	1	1	1	1	1
2rth America & the Caribbean	Aruba	High income	2	1	1	1	1	1	1	1	1	1	1	1	1	1	1	1	1	1	1	1	1	1	1	1	1	1
2rth America & the Caribbean	Bahamas	High income	3	3	3	1	1	1	1	1	1	1	1	1	1	1	1	1	1	1	1	1	1	1	1	1	1	1
2rth America & the Caribbean	Barbados	High income	1	1	1	1	1	2	1	2	1	1	1	1	1	2	2	1	1	1	2	1	1	1	2	1	1	1
2rth America & the Caribbean	Bermuda	High income	2	2	2	1	1	1	1	1	1	1	1	1	1	1	1	1	1	1	1	1	1	1	1	1	1	1
2rth America & the Caribbean	Canada	High income	1	1	1	1	1	1	1	1	1	1	1	1	1	1	1	1	1	1	1	1	1	1	1	1	1	1
2rth America & the Caribbean	Trinidad and Tobago	High income	3	3	1	1	1	2	1	1	1	1	1	2	1	1	3	1	1	1	1	2	1	1	2	1	1	1
2rth America & the Caribbean	Turks and Caicos Islands	High income	1	1	1	1	1	1	1	1	1	1	1	1	1	1	1	2	1	1	1	1	1	1	1	1	1	1
2rth America & the Caribbean	United States	High income	3	2	2	1	1	1	1	1	1	1	1	1	1	1	1	1	1	1	1	1	1	1	1	1	1	1
2rth & East Asia	China	Upper-middle income	3	3	2	1	1	1	1	1	1	1	1	1	1	1	1	1	1	1	1	1	1	1	1	1	1	1
2rth & East Asia	Hong Kong	High income	3	3	3	1	1	1	1	1	1	1	1	1	1	1	1	1	1	1	2	1	2	1	3	1	1	1
2rth & East Asia	Japan	High income	2	2	2	1	1	1	1	1	1	1	1	1	1	1	1	1	1	1	1	1	1	1	1	1	1	1
2rth & East Asia	Korea, Rep.	High income	2	2	2	1	1	1	1	1	1	1	1	1	1	1	1	1	1	1	1	1	1	1	1	1	1	1
2rth & East Asia	Macao SAR, China	High income	2	2	2	1	1	1	1	3	1	1	1	1	1	1	1	1	1	1	1	1	1	2	2	1	1	1
2rth & East Asia	Taiwan	High income	1	1	1	1	1	1	1	1	1	1	1	1	1	1	1	1	1	1	1	1	1	1	1	1	1	1
OSEA	Cambodia	Lower-middle income	6	6	4	1	1	1	1	1	1	1	1	1	1	2	2	1	1	1	1	1	1	1	2	2	1	1
OSEA	Indonesia	Lower-middle income	3	2	2	1	1	1	1	1	1	1	1	2	1	2	3	2	1	1	1	1	1	1	2	1	1	1
OSEA	Lao PDR	Lower-middle income	2	2	8	1	2	3	1	2	1	1	2	2	1	3	3	3	1	2	2	1	1	1	3	2	1	1
OSEA	Myanmar	Lower-middle income	3	3	4	1	1	1	1	1	1	1	1	1	1	2	2	2	1	1	2	1	1	1	2	2	1	1
OSEA	Papua New Guinea	Lower-middle income	4	4	4	1	2	2	1	2	1	1	1	2	1	2	2	2	1	1	1	1	1	1	2	2	1	1
OSEA	Philippines	Lower-middle income	3	2	2	1	1	1	1	1	1	1	1	1	1	1	1	1	1	1	1	1	1	1	1	1	1	1
OSEA	Samoa	Lower-middle income	3	2	8	1	3	2	1	1	1	1	1	3	1	3	3	3	1	2	2	1	1	1	3	3	1	2
OSEA	Solomon Islands	Lower-middle income	1	8	8	1	2	1	1	3	3	1	1	2	2	3	3	2	1	3	3	3	1	1	3	2	1	2
OSEA	Vanuatu	Lower-middle income	3	4	4	2	2	2	1	3	3	2	2	3	2	3	3	3	2	3	2	3	1	2	3	2	2	2
OSEA	Vietnam	Lower-middle income	3	2	2	1	2	1	1	2	1	1	2	2	1	3	3	1	1	1	2	1	1	2	2	2	2	2
OSEA	American Samoa	Upper-middle income	1
OSEA	Fiji	Upper-middle income	3	6	4	1	1	1	1	1	1	1	1	2	1	2	2	2	1	2	3	1	1	1	2	1	1	3
OSEA	Malaysia	Upper-middle income	3	3	3	1	1	1	1	1	1	1	1	1	1	1	1	1	1	1	1	1	1	1	1	1	1	1
OSEA	Thailand	Upper-middle income	2	2	2	1	1	1	1	1	1	1	1	1	1	1	2	1	1	1	1	1	1	1	2	1	1	1
OSEA	Australia	High income	1	1	3	1	1	1	1	1	1	1	1	1	1	1	1	1	1	1	1	1	1	1	1	1	1	1
OSEA	Brunei Darussalam	High income	1	1	1	1	1	1	1	1	1	1	1	1	1	1	1	1	1	1	1	1	1	1	1	1	1	1
OSEA	New Caledonia	High income	3	3	3	1	1	1	1	1	1	1	1	1	1	1	1	1	1	1	1	1	1	1	1	1	1	1
OSEA	New Zealand	High income	2	1	1	1	1	1	1	1	1	1	1	1	1	2	2	1	1	1	2	1	1	1	1	1	1	1
OSEA	Singapore	High income	6	6	6	1	1	1	1	1	1	1	1	1	1	1	1	1	1	1	1	1	1	1	1	1	1	1
South Asia	Afghanistan	Low income	1	1	1	1	2	2	1	2	2	2	2	2	2	3	3	3	2	2	3	2	2	2	2	3	2	1
South Asia	Bangladesh	Lower-middle income	7	7	4	1	1	1	1	2	1	1	2	1	1	2	3	2	1	1	2	1	1	1	2	2	1	1
South Asia	Bhutan	Lower-middle income	1	1	1	2	2	2	1	1	2	2	2	2	2	2	2	2	2	2	2	2	1	1	1	1	2	2
South Asia	India	Lower-middle income	3	3	3	1	1	1	1	1	1	1	1	2	1	2	2	2	1	2	2	1	1	1	2	1	1	1
South Asia	Nepal	Lower-middle income	6	2	4	1	1	1	1	1	1	1	1	1	1	1	2	2	1	2	4	1	1	1	2	1	1	1
South Asia	Pakistan	Lower-middle income	6	6	6	1	1	1	1	1	1	1	1	1	1	1	2	2	1	1	1	1	1	1	2	1	1	1
South Asia	Sri Lanka	Lower-middle income	3	3	1	1	1	1	1	1	1	1	1	1	1	2	2	1	1	1	1	1	1	1	2	1	1	1
South Asia	Maldives	Upper-middle income	1	1	8	1	2	2	1	2	1	1	1	2	1	1	2	3	1	1	3	1	1	1	3	2	1	2
Western Europe	Andorra	High income	7	6	6	1	1	1	1	3	1	1	1	1	1	1	1	1	1	1	1	1	1	1	1	1	1	1
Western Europe	Austria	High income	1	1	1	1	1	1	1	1	1	1	1	1	1	1	1	1	1	1	1	1	1	1	1	1	1	1
Western Europe	Belgium	High income	1	1	1	1	1	1	1	1	1	1	1	1	1	1	1	1	1	1	1	1	1	1	1	1	1	1
Western Europe	Denmark	High income	1	1	1	1	1	1	1	1	1	1	1	1	1	1	1	1	1	1	1	1	1	1	1	1	1	1
Western Europe	Finland	High income	2	1	1	1	1	1	1	1	1	1	1	1	1	1	1	1	1	1	1	1	1	1	1	1	1	1
Western Europe	France	High income	1	1	1	1	1	1	1	1	1	1	1	1	1	1	1	1	1	1	1	1	1	1	1	1	1	1
Western Europe	Germany	High income	1	1	1	1	1	1	1	1	1	1	1	1	1	1	1	1	1	1	1	1	1	1	1	1	1	1
Western Europe	Greece	High income	1	1	1	1	1	1	1	1	1	1	1	1	1	1	1	1	1	1	1	1	1	1	1	1	1	1
Western Europe	Iceland	High income	3	1	1	1	1	1	1	1	1	1	1	1	1	1	1	1	1	1	1	1	1	1	1	1	1	1
Western Europe	Ireland	High income	3	1	1	1	1	1	1	1	1	1	1	1	1	1	1	1	1	1	1	1	1	1	1	1	1	1
Western Europe	Israel	High income	1	1	1	1	1	1	1	1	1	1	1	1	1	1	1	1	1	1	1	1	1	1	1	1	1	1
Western Europe	Italy	High income	1	1	1	1	1	1	1	1	1	1	1	1	1	1	1	1	1	1	1	1	1	1	1	1	1	1
Western Europe	Liechtenstein	High income	5	5	5	1	1	1	1	1	1	1	1	1	1	1	1	3	1	1	1	1	1	1	1	1	1	1
Western Europe	Luxembourg	High income	1	1	1	1	1	1	1	1	1	1	1	1	1	1	1	1	1	1	1	1	1	1	1	1	1	1
Western Europe	Malta	High income	1	1	1	1	1	1	1	1	1	1	1	1	1	1	1	1	1	1	2	1	1	1	1	1	1	2
Western Europe	Netherlands	High income	1	1	1	1	1	1	1	1	1	1	1	1	1	1	1	1	1	1	1	1	1	1	1	1	1	1
Western Europe	2rway	High income	1	1	1	1	1	1	1	1	1	1	1	1	1	1	1	1	1	1	1	1	1	1	1	1	1	1
Western Europe	Portugal	High income	1	1	1	1	1	1	1	1	1	1	1	1	1	1	1	1	1	1	1	1	1	1	1	1	1	1
Western Europe	Spain	High income	1	1	1	1	1	1	1	1	1	1	1	1	1	1	1	1	1	1	1	1	1	1	1	1	1	1
Western Europe	Sweden	High income	2	3	1	1	1	1	1	1	1	1	1	1	1	1	1	1	1	1	1	1	1	1	1	1	1	1
Western Europe	Switzerland	High income	1	1	1	1	1	1	1	1	1	1	1	1	1	1	1	1	1	1	1	1	1	1	1	1	1	1
Western Europe	United Kingdom	High income	1	1	1	1	1	1	1	1	1	1	1	1	1	1	1	1	1	1	1	1	1	1	1	1	1	1
